# Supplementary material for: Exposure to Fine Particulate Matter Air Pollution Alters mRNA and miRNA Expression in Bone Marrow-Derived Endothelial Progenitor Cells from Mice
Source: Genes (Basel). 2021 Jul 10;12(7):1058. doi: 10.3390/genes12071058 (PMC8307414; doi:10.3390/genes12071058)
Supplement: Supplementary file 1 [file genes-12-01058-s001.zip]

Archive with 1 entries (1 files):
- genes-1258575-supplementary.pdf
